# Supplementary material for: Prediction of Posterior Communicating Artery Aneurysm Rupture Risk: A Multivariate Analysis of Aneurysm and Surrounding Arterial Morphological Factors
Source: J Clin Med. 2026 May 14;15(10):3783. doi: 10.3390/jcm15103783 (PMC13206929; doi:10.3390/jcm15103783)
Supplement: Supplementary file 1 [file jcm-15-03783-s001.zip]

Archive with 1 entries (1 files):
- jcm-4294820-supplementary.pdf
